# Supplementary material for: Global 5′-UTR RNA structure regulates translation of a SERPINA1 mRNA
Source: Nucleic Acids Res. 2022 Sep 15;50(17):9689–704. doi: 10.1093/nar/gkac739 (PMC9508835; doi:10.1093/nar/gkac739)
Supplement: gkac739_Supplemental_Files [file gkac739_supplemental_files.zip]

Archive with 3 entries (3 files):
- Dataset_S1_plasmid_sequences.docx
- Dataset_S2_thermo_data_&_translation.xlsx
- grayeski_SI_081122.pdf
