# Supplementary material for: Global 5′-UTR RNA structure regulates translation of a SERPINA1 mRNA
Source: Nucleic Acids Res. 2022 Sep 15;50(17):9689–704. doi: 10.1093/nar/gkac739 (PMC9508835; doi:10.1093/nar/gkac739)
Supplement: gkac739_Supplemental_Files [file gkac739_supplemental_files.zip › Dataset_S2_thermo_data_&_translation.xlsx]

## Sheet: FunctionSummary
	Plasmid Rep 1					Plasmid Rep 2
Sample	Biological Replicate Calculations					Biological Replicate Calculations					Calculations
Wildtype	NL:FF Ratio	1.45745	1.47712	1.66347		NL:FF Ratio	1.56892	1.64442	1.54698		Wildtype	1.55973
											% Error	0.0539967
	2020-03-30	2020-04-02	2020-04-12	Average		2020-04-02	2020-04-04	2020-04-12	Average		Average	St Dev
6	0.77389	0.74652	0.810836	0.777082		0.836433	0.801493	0.769087	0.802338		0.78971	0.0325857
12	0.822124	0.794775	0.801489	0.806129		0.884084	0.868356	0.887561	0.88		0.843065	0.0419549
18	1.21701	1.19137	1.34137	1.24992		1.11443	1.00877	1.09925	1.07415		1.16203	0.114667
24	1.20536	1.15346	1.29326	1.21736		1.11093	1.07003	1.17591	1.11896		1.16816	0.077735
30	0.69546	0.666692	0.70865	0.690267		0.689346	0.745526	0.715155	0.716676		0.703472	0.0266395
36	0.904223	0.865746	0.934716	0.901562		0.849403	0.835712	0.825489	0.836868		0.869215	0.0423201
42	0.944343	1.04288	1.09901	1.02874		1.04015	0.945372	1.13903	1.04152		1.03513	0.0790706
48	0.958665	1.00096	0.990624	0.983417		0.913815	0.928548	0.949946	0.93077		0.957093	0.0340299
54	1.00039	0.92911	0.954553	0.961352		0.854265	0.83254	0.896271	0.861025		0.911189	0.0629404
60	1.06099	1.05298	1.0448	1.05292		1.02863	0.977251	1.13969	1.04852		1.05072	0.0528159
66	0.94934	0.953397	0.964283	0.955673		0.818489	0.820835	0.871181	0.836835		0.896254	0.0679345
72	1.00594	1.02095	1.04558	1.02416		0.930372	0.89634	1.00568	0.944132		0.984143	0.0577381
78	0.863812	0.804151	0.817219	0.828394		0.852504	0.859524	0.934065	0.882031		0.855212	0.0455375
84	1.01136	0.907641	0.903063	0.940688		0.917381	1.01436	1.04122	0.990988		0.965838	0.0629046
90	0.702763	0.680823	0.730339	0.704642		0.635557	0.663769	0.654305	0.65121		0.677926	0.0344265
96	0.79452	0.757363	0.821605	0.791163		0.81835	0.834014	0.81891	0.823758		0.80746	0.027684
102	0.69476	0.701356	0.683572	0.693229		0.718735	0.715601	0.721131	0.718489		0.705859	0.0150604
108	0.842626	0.898214	0.892663	0.877834		0.761287	0.780156	0.811618	0.784354		0.831094	0.0570539
114	0.925714	0.822927	0.946765	0.898469		0.919145	0.9847	0.851481	0.918442		0.908455	0.0604221
120	0.909756	0.967796	0.906477	0.92801		0.971498	0.917906	0.963736	0.951047		0.939528	0.0311559
126	0.821046	0.833211	0.760629	0.804962		0.749187	0.73722	0.744218	0.743542		0.774252	0.0418404
132	1.07157	1.08186	1.08763	1.08035		1.12362	1.01862	1.1177	1.08665		1.0835	0.0378171
138	0.897552	0.907022	0.900926	0.901833		0.923291	0.863385	0.924326	0.903667		0.90275	0.0222964
144	0.896539	0.868245	0.950551	0.905111		0.869483	0.876618	0.921829	0.88931		0.897211	0.0331167
150	1.04808	1.02493	1.08857	1.05386		1.03064	1.03844	1.06628	1.04512		1.04949	0.0240467
156	0.873195	0.860451	0.832326	0.855324		0.800523	0.79008	0.824457	0.80502		0.830172	0.0325316
162	1.15152	1.10481	1.1323	1.12954		1.06676	1.03399	1.08629	1.06235		1.09594	0.0430629
168	1.03253	1.03685	0.987759	1.01905		0.961884	0.920052	0.957829	0.946589		0.982817	0.045645
174	1.33279	1.42568	1.51592	1.4248		1.31989	1.13321	1.20957	1.22089		1.32284	0.139108
180	0.745801	0.709238	0.664095	0.706378		0.674742	0.660374	0.663406	0.666174		0.686276	0.0343204
186	0.966377	0.966719	0.92294	0.952012		0.959602	0.964898	0.972935	0.965812		0.958912	0.0181306
192	0.903844	0.951836	1.07349	0.976391		0.847589	0.948474	0.886354	0.894139		0.935265	0.0782592
198	0.783785	0.765981	0.797584	0.78245		0.745536	0.796703	0.712177	0.751472		0.766961	0.0333669
204	1.04447	1.09046	1.11867	1.08453		1.0362	1.18337	1.00636	1.07531		1.07992	0.0646443
210	0.931217	0.89157	0.895969	0.906252		0.883284	0.914896	0.831046	0.876409		0.89133	0.0342543
216	1.01268	1.03918	1.07599	1.04262		0.981903	0.97279	0.834505	0.929733		0.986175	0.0834028
222	1.00699	1.06723	1.05773	1.04399		0.935139	0.960719	0.911409	0.935756		0.989871	0.0646296
228	0.712918	0.701815	0.669679	0.694804		0.693438	0.68996	0.664131	0.68251		0.688657	0.0186973
234	0.838919	0.840403	0.842761	0.840694		0.746383	1.01736	1.0835	0.949081		0.894888	0.127629
240	0.831129	0.771797	0.822664	0.80853		0.864727	0.741152	0.682088	0.762656		0.785593	0.0672138
246	0.814903	0.740144	0.753958	0.769669		0.687676	0.780042	0.703201	0.72364		0.746654	0.0474025
252	0.934843	0.869512	0.849452	0.884602		0.979864	0.911047	0.881693	0.924201		0.904402	0.0477868

## Sheet: Rep1
					Raw Data													Raw Data						Processed Data											Processed Data (NL:FF Ratio)					Processed Data (Relative to WT)
Sample	Plate*	Measurement	2020-03-30			2020-04-02			2020-04-12				Measurement	2020-03-30			2020-04-02			2020-04-12				2020-03-30	NL	FF	2020-04-02	NL	FF	2020-04-12	NL	FF			2020-03-30	2020-04-02	2020-04-12
Wildtype	1	Nanoluciferase	989909	1207929	1187405	991306	981583	963233	691748	785979	853075		Firefly	683152	882946	869812	723591	710730	684783	439118	511661	563931			1.12841e+06	811970		978707	706368		776934	504903			1.38972	1.38555	1.53878		Wildtype Avg	1.45745	1.47712	1.66347
Wildtype	1	Nanoluciferase	1160340	1364848	1294502	1135466	1167340	1192980	897038	930683	838419		Firefly	709189	896649	797022	743677	743255	763953	504112	530042	468499			1273230	800953		1165262	750295		888713	500884			1.58964	1.55307	1.77429
Wildtype	1	Nanoluciferase	1297445	1442577	1484943	959783	1009040	1059723	642633	626134	685684		Firefly	878239	1037025	1117763	624140	671274	733417	386142	378364	400702			1.40832e+06	1011009		1.00952e+06	676277		651484	388403			1.39299	1.49275	1.67734
Wildtype	2	Nanoluciferase	1243953	1215130	1300643	1021658	1053347	1075832	664737	714264	727592		Firefly	751610	722082	839042	638423	679829	670065	338578	374650	389652			1253242	770911		1050279	662772		702198	367627			1.62566	1.58468	1.91008			1.55044	1.48535	1.7246
Wildtype	2	Nanoluciferase	1095731	960500	1073078	801597	828766	911381	597020	700575	683161		Firefly	733630	632209	733837	562337	604876	660363	373586	446769	424488			1043103	699892		847248	609192		660252	414948			1.49038	1.39077	1.59117
Wildtype	2	Nanoluciferase	1285571	1188775	1269633	763502	971193	1054427	510886	515609	549841		Firefly	831384	771793	835445	491826	663359	728583	300174	301539	340765			1247993	812874		929707	627923		525445	314159			1.53528	1.48061	1.67254
Wildtype	3	Nanoluciferase	1275636	1198863	1294421	799368	892887	802601	446833	436954	417453		Firefly	892115	832328	883704	531558	613203	553739	257487	249232	235614			1.25631e+06	869382		831619	566167		433747	247444			1.44506	1.46886	1.75291			1.50841	1.58099	1.82398
Wildtype	3	Nanoluciferase	1384317	1293662	1262004	651674	660518	709787	431752	434423	430161		Firefly	921998	857788	805997	409636	416580	443138	254688	236791	246192			1.31333e+06	861928		673993	423118		432112	245890			1.52371	1.59292	1.75734
Wildtype	3	Nanoluciferase	1205498	1436016	1428947	1028480	1065462	982504	709603	600167	598053		Firefly	737770	968101	909304	602824	639073	588018	356725	301064	314749			1.35682e+06	871725		1025482	609972		635941	324179			1.55648	1.6812	1.9617
6	1	Nanoluciferase	991407	959043	1062272	724750	782747	799958	147303	167606	177417		Firefly	858285	836176	976613	655882	715303	721358	111197	120400	133413			1.00424e+06	890358		769152	697514		164109	121670			1.12791	1.1027	1.3488			0.77389	0.74652	0.810836
12	1	Nanoluciferase	992133	1034266	997717	811467	920789	895199	411747	440862	480221		Firefly	829207	868555	826109	693835	798504	745732	303834	326190	369659			1.00804e+06	841290		875818	746024		444277	333228			1.19821	1.17398	1.33325			0.822124	0.794775	0.801489
18	1	Nanoluciferase	1454514	1449364	1433973	1336679	1268061	1354331	497655	532683	511984		Firefly	802971	813103	829538	765825	733011	750896	226643	230141	234427			1.44595e+06	815204		1.31969e+06	749911		514107	230404			1.77373	1.7598	2.23133			1.21701	1.19137	1.34137
24	1	Nanoluciferase	1264246	1275771	1382684	1198669	1245989	1229925	395738	424357	420463		Firefly	685081	723871	823977	710554	739114	707025	180975	201108	194574			1307567	744310		1224861	718898		413519	192219			1.75675	1.7038	2.15129			1.20536	1.15346	1.29326
30	1	Nanoluciferase	860166	907717	915557	672171	686817	760387	200303	198888	165677		Firefly	839714	898409	909316	671324	698465	782324	165870	171884	141428			894480	882480		706458	717371		188289	159727			1.0136	0.984788	1.17882			0.69546	0.666692	0.70865
36	1	Nanoluciferase	981991	1067117	1201742	901157	1018783	992926	268778	260445	259044		Firefly	694900	796878	974985	706318	814847	756620	166839	171704	168423			1.08362e+06	822254		970955	759262		262756	168989			1.31786	1.27882	1.55487			0.904223	0.865746	0.934716
42	1	Nanoluciferase	1386529	1451368	1571821	1049211	1174937	1178179	297455	348999	300362		Firefly	1007996	1024238	1171726	656266	786684	765693	160782	189561	167559			1469906	1.06799e+06		1134109	736214		315605	172634			1.37633	1.54046	1.82818			0.944343	1.04288	1.09901
48	1	Nanoluciferase	1038930	1258802	1310738	1030581	1041884	1056934	543502	583759	545097		Firefly	714272	896743	971614	684854	724604	707081	334704	350596	329559			1.20282e+06	860876		1043133	705513		557453	338286			1.39721	1.47855	1.64787			0.958665	1.00096	0.990624
54	1	Nanoluciferase	1152379	1126357	1208547	1000552	960872	901008	686022	651352	686580		Firefly	776183	770822	844783	732948	695174	657573	437554	403668	433413			1.16243e+06	797263		954144	695232		674651	424878			1.45802	1.37241	1.58787			1.00039	0.92911	0.954553
60	1	Nanoluciferase	1335203	1415892	1263648	1101578	1007388	1116995	809769	749752	817006		Firefly	856888	932973	806425	693475	645692	734898	463467	427887	476042			1.33825e+06	865429		1.07532e+06	691355		792176	455799			1.54634	1.55538	1.73799			1.06099	1.05298	1.0448
66	1	Nanoluciferase	1403617	1273916	1386637	1006636	1001956	834636	615398	508875	628590		Firefly	995576	916099	1025679	692650	724253	602024	383917	305540	403313			1.35472e+06	979118		947743	672976		584288	364257			1.38362	1.40829	1.60405			0.94934	0.953397	0.964283
72	1	Nanoluciferase	1503014	1440912	1335408	1133834	1081835	1145906	609625	627284	658783		Firefly	1014115	1009724	894996	739405	696893	792759	339980	360564	389384			1.42644e+06	972945		1120525	743019		631897	363309			1.46611	1.50807	1.73928			1.00594	1.02095	1.04558
78	1	Nanoluciferase	1159673	1135164	1184456	989348	938663	897539	485804	518485	549300		Firefly	928297	902534	932786	832686	796282	749779	342699	385466	414668			1.15976e+06	921206		941850	792916		517863	380944			1.25896	1.18783	1.35942			0.863812	0.804151	0.817219
84	1	Nanoluciferase	1170165	1283192	1369909	1045271	989971	974927	713994	680729	720594		Firefly	755721	874641	963426	782989	733589	728646	476922	460923	470285			1274422	864596		1.00339e+06	748408		705106	469377			1.47401	1.3407	1.50222			1.01136	0.907641	0.903063
96	2	Nanoluciferase	943771	799304	882065	929341	868677	847113	558514	494906	448273		Firefly	810158	621112	699772	812545	764508	774277	396694	368310	294811			875047	710347		881710	783777		500564	353272			1.23186	1.12495	1.41694			0.79452	0.757363	0.821605
102	2	Nanoluciferase	943231	887044	908579	759279	784792	754750	515073	504138	438664		Firefly	869484	829283	843835	733379	751474	721817	426698	431981	377974			912951	847534		766274	735557		485958	412218			1.07719	1.04176	1.17889			0.69476	0.701356	0.683572
108	2	Nanoluciferase	1050883	954114	1062475	917168	907135	887195	723049	630288	637876		Firefly	816165	721014	810780	685777	684418	662161	461692	410754	420982			1.02249e+06	782653		903833	677452		663738	431143			1.30644	1.33416	1.53948			0.842626	0.898214	0.892663
120	2	Nanoluciferase	1284367	1223484	1359450	929663	874422	1012624	730724	692036	799904		Firefly	941003	841093	959654	643404	603661	712360	463267	441576	516925			1.2891e+06	913917		938903	653142		740888	473923			1.41052	1.43752	1.56331			0.909756	0.967796	0.906477
126	2	Nanoluciferase	1109290	1145251	1187898	742739	843169	775002	652649	687815	686867		Firefly	879932	896123	928173	588354	680905	638375	487016	523882	534583			1.14748e+06	901409		786970	635878		675777	515160			1.27298	1.23761	1.31178			0.821046	0.833211	0.760629
132	2	Nanoluciferase	1359796	1471195	1456466	1145736	1330662	1328615	819311	945677	871100		Firefly	776679	893886	910061	690397	840925	836531	427077	511673	466618			1.42915e+06	860209		1.26834e+06	789284		878696	468456			1.6614	1.60695	1.87573			1.07157	1.08186	1.08763
138	2	Nanoluciferase	1285172	1275305	1311692	908924	1015065	1112069	636624	686072	685216		Firefly	917515	925538	939474	665493	747772	840261	401093	447119	444100			1290723	927509		1.01202e+06	751175		669304	430771			1.3916	1.34725	1.55374			0.897552	0.907022	0.900926
144	2	Nanoluciferase	875193	931987	1065196	892157	880014	903451	491174	465560	540772		Firefly	595396	676737	794279	686917	693810	693963	314580	302934	295979			957459	688804		891874	691563		499169	304498			1.39003	1.28965	1.63932			0.896539	0.868245	0.950551
150	2	Nanoluciferase	1130579	1222385	1215564	1122170	1056022	1139525	664281	624991	663179		Firefly	686158	770485	739402	739213	712805	727265	353676	339806	346527			1.18951e+06	732015		1.10591e+06	726428		650817	346670			1.62498	1.52239	1.87734			1.04808	1.02493	1.08857
156	2	Nanoluciferase	969194	1045564	1005837	837831	785025	864170	587846	635952	628070		Firefly	692893	778922	759320	665565	614809	665545	408341	438993	442781			1006865	743712		829009	648640		617289	430038			1.35384	1.27807	1.43543			0.873195	0.860451	0.832326
162	2	Nanoluciferase	1386043	1330250	1422186	1257953	1217917	1225324	769518	786617	772843		Firefly	771730	737941	808340	756164	751132	748105	390068	409074	393514			1379493	772670		1.23373e+06	751800		776326	397552			1.78536	1.64104	1.95277			1.15152	1.10481	1.1323
168	2	Nanoluciferase	1297109	1236326	1283138	1004006	948103	970972	812938	893564	827724		Firefly	817335	776540	790173	633109	626579	638311	488673	504068	494928			1272191	794683		974360	632666		844742	495890			1.60088	1.54009	1.70349			1.03253	1.03685	0.987759
174	2	Nanoluciferase	1833897	1824425	1797948	1700049	1550084	1608250	1059395	1017821	1129509		Firefly	911922	878055	850481	819146	738510	736596	408528	385047	433007			1.81876e+06	880153		1619461	764751		1.06891e+06	408861			2.06641	2.11763	2.61436			1.33279	1.42568	1.51592
180	2	Nanoluciferase	791961	760986	816996	655215	625237	623331	548305	393369	490148		Firefly	697855	655453	696247	618336	609545	579276	466495	343937	439742			789981	683185		634594	602386		477274	416725			1.15632	1.05347	1.1453			0.745801	0.709238	0.664095
186	2	Nanoluciferase	1121232	1167592	1260729	892946	963020	1025316	574780	634435	688334		Firefly	764670	779933	824434	616610	679680	710289	358482	399739	433930			1.18318e+06	789679		960427	668860		632516	397384			1.49831	1.43592	1.5917			0.966377	0.966719	0.92294
192	3	Nanoluciferase	1381608	1286215	1214666	845364	903545	909998	418069	428927	444938		Firefly	1014654	952143	880914	543703	613191	610005	208787	220209	230818			1294163	949237		886302	588966		430645	219938			1.36337	1.50484	1.95803			0.903844	0.951836	1.07349
198	3	Nanoluciferase	1058406	1066604	934985	644554	685845	754827	391339	395894	440831		Firefly	890770	915384	782076	532928	570349	618614	271083	273738	299339			1.02e+06	862743		695075	573964		409355	281387			1.18227	1.21101	1.45478			0.783785	0.765981	0.797584
204	3	Nanoluciferase	1477522	1519865	1472738	1017347	1061073	916343	665132	697978	711485		Firefly	918866	982625	935807	598541	612517	526031	326445	331959	358338			1.49004e+06	945766		998254	579030		691532	338914			1.57549	1.72401	2.04043			1.04447	1.09046	1.11867
210	3	Nanoluciferase	1215113	1166538	1278906	896831	916986	880479	628547	652002	637144		Firefly	836809	831724	937474	652420	651320	607699	378818	402692	391944			1.22019e+06	868669		898099	637146		639231	391151			1.40466	1.40956	1.63423			0.931217	0.89157	0.895969
216	3	Nanoluciferase	1571418	1276621	1543387	1112092	1102071	992318	698802	686871	619406		Firefly	1065345	749184	1060294	695375	674590	581718	360770	345532	315350			1.46381e+06	958274		1068827	650561		668360	340551			1.52755	1.64293	1.96259			1.01268	1.03918	1.07599
222	3	Nanoluciferase	1498452	1569152	1577352	1051626	1000749	1047909	590867	651937	620800		Firefly	935922	1035989	1086074	629726	595846	611866	302616	339406	323935			1.54832e+06	1.01933e+06		1033428	612479		621201	321986			1.51896	1.68729	1.92928			1.00699	1.06723	1.05773
228	3	Nanoluciferase	1016766	977518	870420	622041	611858	623218	353840	346881	310711		Firefly	936183	944411	783316	552698	551329	569710	272204	288420	267414			954901	887970		619039	557912		337144	276013			1.07538	1.10956	1.22148			0.712918	0.701815	0.669679
234	3	Nanoluciferase	1031637	1153346	1185123	768331	855983	843308	359070	368042	351832		Firefly	787049	942747	933398	569549	641643	646021	226723	237759	237417			1.12337e+06	887731		822541	619071		359648	233966			1.26544	1.32867	1.53718			0.838919	0.840403	0.842761
240	3	Nanoluciferase	1118372	1063964	1149372	879767	908073	897237	521079	512052	425366		Firefly	916178	813685	927665	712764	755066	732685	338707	339421	293865			1.11057e+06	885843		895026	733505		486166	323998			1.25369	1.2202	1.50052			0.831129	0.771797	0.822664
246	3	Nanoluciferase	1005588	1150351	1096282	836234	866545	887171	462624	508757	487606		Firefly	797679	956881	891217	689335	749441	774550	327148	376440	357336			1.08407e+06	881926		863317	737775		486329	353641			1.22921	1.17016	1.3752			0.814903	0.740144	0.753958
252	3	Nanoluciferase	1184421	1208267	1238836	692146	727891	725807	400646	452816	449239		Firefly	819099	873858	882353	488160	536551	536254	251762	284565	304460			1210508	858437		715281	520322		434234	280262			1.41013	1.37469	1.54938			0.934843	0.869512	0.849452
Wildtype**	4	Nanoluciferase	344598	349522	308025	405708	499630	545049	444831	528806	639257		Firefly	112085	110192	102269	121648	155110	158814	144068	182685	219606			334048	108182		483462	145191		537631	182120			3.08784	3.32984	2.95208			3.08784	3.32984	2.95208
90	4	Nanoluciferase	216077	197583	181346	267712	302343	291676	352826	350730	415290		Firefly	99207	89829	85158	116532	130368	133214	161888	159332	197721			198335	91398		287244	126705		372949	172980			2.17002	2.26703	2.15602			0.702763	0.680823	0.730339
114	4	Nanoluciferase	431926	449496	546942	734603	764044	797010	754686	635802	734374		Firefly	146642	154143	198913	262609	274687	300468	272140	224987	263131			476121	166566		765219	279255		708287	253419			2.85845	2.74022	2.79492			0.925714	0.822927	0.946765
		*Mutant translation was calculated relative to the wildtype control transfected in each plate.
		**Mutants 90 and 114 had to be selected and purified again. These mutants were retested on a different day, but their translation was compared relative to the same clonal wildtype plasmid, after it was also selected and purified again.

## Sheet: Rep2
					Raw Data											Raw Data									Processed Data											Processed Data (NL:FF Ratio)					Processed Data (Relative to WT)
Sample	Measurement	Plate*	2020-04-02			2020-04-04			2020-04-12				Measurement	2020-04-02			2020-04-04			2020-04-12					2020-04-02	NL	FF	2020-04-04	NL	FF	2020-04-12	NL	FF			2020-03-28	2020-03-30	2020-04-02
Wildtype	Nanoluciferase	1	1243872	1222663	1284266	1596059	1588339	1513346	1486640	1526676	1556882		Firefly	765889	760514	822690	994223	990063	870094	933806	1019971	1023702				1250267	783031		1.56591e+06	951460		1.5234e+06	992493			1.5967	1.6458	1.53492			1.56892	1.64442	1.54698
Wildtype		1	1179534	1355260	1499440	1570268	1630031	1563145	1395881	1548590	1577636		Firefly	679753	831063	996618	904863	1030781	879944	823938	979221	982486				1.34474e+06	835811		1.58781e+06	938529		1507369	928548			1.60891	1.69181	1.62336
Wildtype		1	1069471	1095013	1169454	1322097	1441738	1453002	1165435	1223073	1228423		Firefly	700821	715084	805018	817786	909248	915701	775698	829771	834035				1.11131e+06	740308		1.40561e+06	880912		1.20564e+06	813168			1.50115	1.59563	1.48265
Wildtype	Nanoluciferase	2	1439952	1453954	1478883	1580419	1486280	1641735	1245039	1267916	1341639		Firefly	988153	1014831	1033608	936309	890596	1011786	788161	809655	844966				1.4576e+06	1.0122e+06		1569478	946230		1.28486e+06	814261			1.44003	1.65866	1.57795			1.47835	1.71185	1.57164
Wildtype		2	1409744	1409198	1481372	1440330	1474163	1729845	1393854	1328052	1414162		Firefly	888305	923185	992946	776802	800708	988784	844902	808348	838911				1433438	934812		1.54811e+06	855431		1.37869e+06	830720			1.5334	1.80975	1.65963
Wildtype		2	1202307	1157103	1185674	1299465	1342258	1486618	1191525	1274200	1220102		Firefly	819873	784665	820925	751175	801996	923122	809398	871159	814361				1.18169e+06	808488		1.37611e+06	825431		1228609	831639			1.46161	1.66715	1.47733
Wildtype		3	1383053	1403287	1365249	1699166	1610524	1585974	1119889	996314	1146253		Firefly	815101	883710	874621	1020965	944664	858421	617886	530763	613509				1383863	857811		1631888	941350		1.08749e+06	587386			1.61325	1.73356	1.8514			1.57192	1.70127	1.74549
Wildtype		3	1152271	1105146	1133032	1322725	1394896	1194823	967594	951316	1040837		Firefly	735891	708981	785264	769211	842843	675845	612494	580093	683323				1.13015e+06	743379		1304148	762633		986582	625303			1.52029	1.71006	1.57777
Wildtype	Nanoluciferase	3	1337564	1259295	1244424	1654583	1647219	1583697	1026431	1096625	1014776		Firefly	858127	794092	775558	1027935	1010653	904140	580474	610625	545098				1.28043e+06	809259		1.6285e+06	980909		1045944	578732			1.58222	1.66019	1.8073
6	Nanoluciferase	1	1108087	920264	984432	1404765	1290541	1326285	1117470	1099947	1115454		Firefly	850282	700779	744749	1027651	955865	1067794	909338	909093	982866				1004261	765270		1.34053e+06	1.0171e+06		1110957	933766			1.3123	1.31799	1.18976			0.836433	0.801493	0.769087
12	Nanoluciferase	1	1135449	1116676	1222146	1538178	1552163	1541930	1195594	1219236	1182925		Firefly	826470	792716	885591	1048214	1096377	1099438	855002	907835	857454				1.15809e+06	834926		1.54409e+06	1081343		1.19925e+06	873430			1.38706	1.42794	1.37304			0.884084	0.868356	0.887561
18	Nanoluciferase	1	1251408	1274485	1348904	1604628	1672846	1677322	1337492	1325924	1377894		Firefly	700124	748270	767740	926920	1010922	1049060	777605	763499	835420				1291599	738711		1.6516e+06	995634		1.3471e+06	792175			1.74845	1.65884	1.70051			1.11443	1.00877	1.09925
24	Nanoluciferase	1	1495343	1499782	1514545	1644732	1621511	1671154	1353854	1384176	1406346		Firefly	854687	880900	851769	923317	895329	987374	737948	758893	781411				1.50322e+06	862452		1645799	935340		1.38146e+06	759417			1.74296	1.75957	1.8191			1.11093	1.07003	1.17591
30	Nanoluciferase	1	899286	919325	992064	1110021	1245678	1225986	904307	870989	824929		Firefly	807685	868683	922429	854536	1031277	1035735	828838	780240	741239				936892	866266		1193895	973849		866742	783439			1.08153	1.22595	1.10633			0.689346	0.745526	0.715155
36	Nanoluciferase	1	1026544	1177255	1108658	1296799	1413255	1471732	1141213	1144683	1131627		Firefly	765106	908869	811650	894856	1022288	1125797	899729	895684	880773				1.10415e+06	828542		1.39393e+06	1.01431e+06		1.13917e+06	892062			1.33265	1.37426	1.27701			0.849403	0.835712	0.825489
42	Nanoluciferase	1	1233776	1385302	1491494	1684472	1783503	1785479	1178098	1273950	1287456		Firefly	717570	848121	953187	1043750	1209162	1126419	663294	722870	736074				1.37019e+06	839626		1.75115e+06	1.12644e+06		1.2465e+06	707413			1.63191	1.55458	1.76206			1.04015	0.945372	1.13903
48	Nanoluciferase	1	1124009	1200964	1190675	1449149	1413320	1516061	1350510	1333718	1290478		Firefly	793665	843979	814502	925239	939297	1003023	937383	908655	858681				1.17188e+06	817382		1459510	955853		1324902	901573			1.4337	1.52692	1.46954			0.913815	0.928548	0.949946
54	Nanoluciferase	1	1047087	1122132	1131640	1425855	1358728	1517270	1243652	1191386	1178220		Firefly	772259	832893	857672	1006661	983428	1152148	893804	875513	836690				1.10029e+06	820941		1433951	1.04741e+06		1.20442e+06	868669			1.34027	1.36904	1.38651			0.854265	0.83254	0.896271
60	Nanoluciferase	1	1354495	1376370	1454003	1727940	1705840	1712845	1485885	1454570	1428892		Firefly	825563	850022	917530	1072657	1066634	1063324	838437	836021	803787				1394956	864372		1.71554e+06	1.06754e+06		1456449	826082			1.61384	1.60701	1.76308			1.02863	0.977251	1.13969
66	Nanoluciferase	1	1183208	1201116	1121127	1536857	1481258	1446649	1014295	973213	1056986		Firefly	895541	941382	892873	1139355	1068533	1099851	739220	738348	781465				1.16848e+06	909932		1.48825e+06	1.10258e+06		1.01483e+06	753011			1.28414	1.34979	1.3477			0.818489	0.820835	0.871181
72	Nanoluciferase	1	1230288	1182774	1210073	1633834	1606671	1571797	1122130	1141841	1150749		Firefly	830888	814591	836665	1116716	1071872	1076301	721123	742990	730764				1.20771e+06	827381		1.6041e+06	1.0883e+06		1138240	731626			1.45968	1.47396	1.55577			0.930372	0.89634	1.00568
78	Nanoluciferase	1	1028468	1126367	1170475	1527138	1533025	1381438	838818	946390	986367		Firefly	730860	859971	895363	1081018	1083558	977886	556861	663336	697878				1.10844e+06	828731		1.48053e+06	1.04749e+06		923858	639358			1.33751	1.41341	1.44498			0.852504	0.859524	0.934065
84	Nanoluciferase	1	1374853	1351166	1401384	1557818	1443482	1528838	1265793	1166238	1050133		Firefly	937344	936987	993320	930404	851533	933914	780824	732919	648097				1375801	955884		1510046	905284		1.16072e+06	720613			1.4393	1.66804	1.61074			0.917381	1.01436	1.04122
96	Nanoluciferase	2	1020231	1052997	1139350	1257316	1310983	1257724	1023367	1027442	1046748		Firefly	822319	855717	977415	867858	922067	889910	791420	799479	815848				1.07086e+06	885150		1275341	893278		1032519	802249			1.20981	1.42771	1.28703			0.81835	0.834014	0.81891
102	Nanoluciferase	2	962129	954143	952034	1236685	1247291	1207545	888952	876167	787550		Firefly	915358	889461	894661	1027606	998670	987206	795128	782028	675152				956102	899827		1230507	1004494		850890	750769			1.06254	1.225	1.13336			0.718735	0.715601	0.721131
120	Nanoluciferase	2	1161662	1127516	1149118	1447966	1542677	1572283	1102405	1146364	1153736		Firefly	808058	769154	816794	900458	981441	1021984	726089	751105	769209				1.1461e+06	798002		1.52098e+06	967961		1.13417e+06	748801			1.43621	1.57132	1.51465			0.971498	0.917906	0.963736
126	Nanoluciferase	2	1067409	987049	1030076	1244529	1231460	1380539	896326	800410	995850		Firefly	974471	881185	929331	960618	971973	1123268	792882	648329	860848				1028178	928329		1.28551e+06	1.01862e+06		897529	767353			1.10756	1.26201	1.16964			0.749187	0.73722	0.744218
132	Nanoluciferase	2	1234425	1179429	1311500	1619707	1751941	1790852	1231793	1309983	1352122		Firefly	737068	693990	811653	869379	1045286	1045949	648785	773054	794854				1.24178e+06	747570		1.72083e+06	986871		1297966	738898			1.66109	1.74373	1.75662			1.12362	1.01862	1.1177
138	Nanoluciferase	2	1190823	1288901	1205967	1550673	1663330	1612060	1239723	1280133	1231056		Firefly	844663	972589	882999	1004601	1197957	1062736	850526	870716	860773				1.22856e+06	900084		1.60869e+06	1.08843e+06		1250304	860672			1.36494	1.47799	1.45271			0.923291	0.863385	0.924326
144	Nanoluciferase	2	1268475	1275456	1356194	1441763	1383316	1513327	1082001	1063861	1053185		Firefly	961020	983552	1089606	969070	877427	1044541	745615	733998	728480				1.30004e+06	1.01139e+06		1.44614e+06	963679		1066349	736031			1.2854	1.50064	1.44878			0.869483	0.876618	0.921829
150	Nanoluciferase	2	1376731	1423946	1388969	1598149	1611616	1683670	1202444	1193961	1230617		Firefly	869118	955267	925366	878499	863131	1011128	700043	718393	745911				1.39655e+06	916584		1631145	917586		1.20901e+06	721449			1.52365	1.77765	1.6758			1.03064	1.03844	1.06628
156	Nanoluciferase	2	1117625	1082030	1072207	1397061	1235999	1409369	824994	931074	892532		Firefly	956855	922152	885672	1018672	873215	1096971	615995	715852	712221				1.09062e+06	921560		1.34748e+06	996286		882867	681356			1.18345	1.3525	1.29575			0.800523	0.79008	0.824457
162	Nanoluciferase	2	1499253	1440113	1520531	1726697	1596037	1530878	1388852	1467682	1395844		Firefly	943558	915611	968857	1025414	868598	848082	806653	853213	830903				1.48663e+06	942675		1.61787e+06	914031		1.41746e+06	830256			1.57704	1.77004	1.70726			1.06676	1.03399	1.08629
168	Nanoluciferase	2	1213282	1220337	1311054	1513112	1394271	1505641	1283176	1164726	1129734		Firefly	817262	863680	952445	961221	847177	993535	865693	783470	727432				1.24822e+06	877796		1471008	933978		1.19255e+06	792198			1.422	1.57499	1.50536			0.961884	0.920052	0.957829
174	Nanoluciferase	2	1593815	1546918	1569610	1886535	1767500	1877457	1801275	1827764	1825191		Firefly	819186	788490	806330	963520	890783	997157	931047	982765	955308				1.57011e+06	804669		1.84383e+06	950487		1.81808e+06	956373			1.95126	1.93988	1.90101			1.31989	1.13321	1.20957
180	Nanoluciferase	2	888619	706340	741888	1170428	1064727	1015479	808880	732623	738897		Firefly	884540	733861	724297	1064268	929697	881528	785122	702326	699702				778949	780899		1.08354e+06	958498		760133	729050			0.997502	1.13046	1.04264			0.674742	0.660374	0.663406
186	Nanoluciferase	2	963218	1041881	1050288	1299233	1220440	1311011	961547	916436	1015727		Firefly	669289	735078	749401	765690	728074	825386	622172	592788	677463				1.01846e+06	717923		1.27689e+06	773050		964570	630808			1.41862	1.65176	1.5291			0.959602	0.964898	0.972935
192	Nanoluciferase	3	1234981	1313985	1204499	1433484	1482944	1520646	1216863	1171687	1079264		Firefly	916565	997734	902895	882027	927380	940371	777889	765126	698447				1251155	939065		1.47902e+06	916593		1155938	747154			1.33234	1.61361	1.54712			0.847589	0.948474	0.886354
198	Nanoluciferase	3	850183	915773	891155	1077095	1017547	1133346	799460	836148	841016		Firefly	715807	774253	777250	808876	736388	836296	627536	684621	680145				885704	755770		1075996	793853		825541	664101			1.17192	1.35541	1.2431			0.745536	0.796703	0.712177
204	Nanoluciferase	3	1237612	1249101	1279834	1308356	1314058	1482489	1136680	1019009	1173096		Firefly	763714	752520	796190	642113	632194	764649	643200	571941	679886				1.25552e+06	770808		1368301	679652		1109595	631676			1.62883	2.01324	1.75659			1.0362	1.18337	1.00636
210	Nanoluciferase	3	1151931	1159744	1214759	1408372	1168478	1456058	1009740	1075108	1103739		Firefly	836269	818862	884700	941052	706694	943287	678091	751078	768975				1175478	846610		1.3443e+06	863678		1.06286e+06	732715			1.38845	1.55649	1.45058			0.883284	0.914896	0.831046
216	Nanoluciferase	3	1043862	1050903	935244	1271786	1226627	1212735	1080583	1059995	1182661		Firefly	675331	684983	602797	775171	748438	718803	729320	729075	823080				1010003	654370		1.23705e+06	747471		1.10775e+06	760492			1.54347	1.65498	1.45662			0.981903	0.97279	0.834505
222	Nanoluciferase	3	1305679	1328565	1267728	1516691	1512436	1553921	1064148	1154982	1197814		Firefly	871781	918052	864636	944468	926577	932995	645913	734573	767382				1.30066e+06	884823		1.52768e+06	934680		1.13898e+06	715956			1.46996	1.63444	1.59085			0.935139	0.960719	0.911409
228	Nanoluciferase	3	1019916	1077400	1035095	1195765	1288819	1302226	667187	670754	677742		Firefly	922652	1028558	922483	987219	1109040	1129825	555888	572351	610567				1044137	957898		1262270	1.07536e+06		671894	579602			1.09003	1.17381	1.15923			0.693438	0.68996	0.664131
234	Nanoluciferase	3	952615	1034150	1019124	1289971	1500704	1490707	494711	637046	586535		Firefly	830470	870647	860894	708522	874272	890832	257870	340573	310114				1001963	854004		1.42713e+06	824542		572764	302852			1.17325	1.73081	1.89123			0.746383	1.01736	1.0835
240	Nanoluciferase	3	1191448	1210900	1282090	1224372	1301277	1266939	650606	679596	637352		Firefly	853095	897716	959766	980389	1031949	995500	538894	562109	551602				1228146	903526		1264196	1.00261e+06		655851	550868			1.35928	1.2609	1.19058			0.864727	0.741152	0.682088
246	Nanoluciferase	3	890596	899208	1046043	1212964	1088801	1259659	757235	699106	768893		Firefly	796150	844497	982775	922666	806634	954389	582783	605003	625137				945282	874474		1.18714e+06	894563		741745	604308			1.08097	1.32706	1.22743			0.687676	0.780042	0.703201
252	Nanoluciferase	3	998265	1208252	1228061	1280046	1368245	1337049	934982	931047	917497		Firefly	610655	803656	815546	823285	888142	859862	599676	607131	601870				1.14486e+06	743286		1.32845e+06	857096		927842	602892			1.54027	1.54994	1.53898			0.979864	0.911047	0.881693
Wildtype**	Nanoluciferase	4	391939	386896	410235	507264	538896	642556	470476	531469	499240		Firefly	151023	153160	157817	197486	203637	248351	177256	208833	192323				396357	154000		562905	216491		500395	192804			2.57374	2.60013	2.59536			2.57374	2.60013	2.59536
90	Nanoluciferase	4	305958	276612	217414	306952	262014	332016	282644	249553	444933		Firefly	188095	172748	128216	179342	152742	189957	164700	137339	273368				266661	163020		300327	174014		325710	191802			1.63576	1.72588	1.69815			0.635557	0.663769	0.654305
114	Nanoluciferase	4	399523	295756	273646	268934	315813	342242	589873	593109	599061		Firefly	175094	123854	110634	104022	118032	140002	272273	257613	276506				322975	136527		308996	120685		594014	268797			2.36564	2.56035	2.2099			0.919145	0.9847	0.851481
108	Nanoluciferase	2	288365	275686	269531	277843	303051	384795	361654	286563	331367		Firefly	151673	135202	138561	134601	152171	189287	170871	136360	157812				277861	141812		321896	158686		326528	155014			1.95936	2.02851	2.10644			0.761287	0.780156	0.811618

## Sheet: RBS_DeltaG
RBS Free Energy of Unfolding Analysis		CDS_StartΔG
	Total Window Size	26	28	30	32
	Spread	±13	±14	±15	±16
Wildtype	Group 1	14.4	18.6	18.3	21.6
144	Group 1	14.6	18.8	18.5	21.8
192	Group 1	14.4	18.6	18.3	21.6
6	Group 1	14.6	18.8	18.5	21.8
54	Group 1	14.6	18.8	18.5	21.8
150	Group 1	14.4	18.6	18.3	21.6
12	Group 1	14.4	18.6	18.3	21.6
60	Group 1	14.5	18.6	18.3	21.6
156	Group 1	14.4	18.6	18.3	21.6
252	Group 1	13.5	17.7	17.4	17.4
18	Group 1	14.4	18.6	18.3	21.6
162	Group 1	14.4	18.6	18.3	21.6
24	Group 1	14.6	18.8	18.5	21.8
72	Group 1	14.2	18.4	18.1	21.4
168	Group 1	14.6	18.8	18.5	21.8
216	Group 1	14.4	18.6	18.3	21.6
30	Group 1	14.5	18.6	18.3	21.6
78	Group 1	14.5	18.6	18.3	21.6
126	Group 1	14.6	18.8	18.5	21.8
174	Group 1	14.5	18.6	18.3	21.6
222	Group 1	14.1	18.3	18	21.3
84	Group 1	23.2	27.4	27	30.2
132	Group 1	14.6	18.8	18.5	21.8
180	Group 1	14.6	18.8	18.5	21.8
138	Group 1	14.6	18.8	18.5	21.8
186	Group 1	14.6	18.8	18.5	21.8
240	Group 2	23.2	27.4	27	22.9
198	Group 2	13.7	17.9	17.5	22.2
246	Group 2	26.7	30.9	30.5	26.6
108	Group 2	14.4	18.6	18.3	21.6
66	Group 2	22.9	27.1	26.8	29.9
120	Group 2	22.2	26.3	26	29.2
234	Group 2	23.2	27.4	27	30.2
96	Group 3	22.2	26.3	26	29.2
102	Group 3	22.2	26.3	26	29.2
204	Group 3	23	27.2	26.8	29.9
210	Group 3	20	24.1	23.8	23.8
36	Group 3	22.2	26.3	26	29.2
228	Group 3	23.2	27.4	27	30.2
90	Group 3	22.2	26.3	26	29.2
48	Group 4	17.1	21.2	20.9	24
114	Group 4	16.1	20.3	20	23.1
42	Group 4	22.2	26.3	26	29.2
Group 1	Average	14.7769	18.9615	18.6577	21.8269
Group 2	Average	20.9	25.0857	24.7286	26.0857
Group 3	Average	22.1429	26.2714	25.9429	28.6714
Group 4	Average	18.4667	22.6	22.3	25.4333
Group 1	Std. Error	0.339969	0.340546	0.336734	0.373736
Group 2	Std. Error	1.85164	1.85002	1.84594	1.43766
Group 3	Std. Error	0.392099	0.403977	0.392099	0.826557
Group 4	Std. Error	1.88886	1.86815	1.86815	1.90117
student t-test (two tail, homoscedastic)	p-value
Group 2	Rel. to Group 1	6.65456e-06	6.63699e-06	6.99975e-06	0.000221869
Group 3	Rel. to Group 1	6.76509e-12	8.99315e-12	7.14564e-12	3.01467e-09
Group 4	Rel. to Group 1	0.0335919	0.0361622	0.0340722	0.00865496
Group 2	Rel. to Group 4	0.460354	0.45015	0.459424	0.803878
Group 3	Rel. to Group 4	0.0213305	0.0213349	0.0213927	0.0984269
